# Supplementary material for: Functional mechanisms of drought tolerance in subtropical maize (Zea mays L.) identified using genome-wide association mapping
Source: BMC Genomics. 2014 Dec 24;15(1):1182. doi: 10.1186/1471-2164-15-1182 (PMC4367829; doi:10.1186/1471-2164-15-1182)
Supplement: Supplementary file 1 — Additional file 1: Table S1: Agronomic performance of genotypes in well-watered and water-stressed conditions. (XLSX 10 KB) [file 12864_2014_6931_MOESM1_ESM.xlsx]

## Sheet: Sheet1
Additional file 1: Table S1. Agronomic performance of genotypes in well-watered and water-stressed conditions.
Trait	Treatment	Range	Average±SD	Repeatability
Anthesis-Silking Interval in days	Control	0–7	4.1±2.34	0.8
	Stress	2–12	6±2.53	0.75
Ear Length in cm	Control	13–21	15.5±2.02	0.94
	Stress	7.8–17.5	13.4±1.9	0.9
Ear Girth in cm	Control	3.1–4.5	3.7±1.61	0.61
	Stress	1.8–4.1	3.3±1.43	0.65
Kernel Rows in Number	Control	12.5–18	14.7±1.94	0.91
	Stress	10.9–18	13±2.06	0.87
Kernels per Row in Number	Control	25–43	36±2.4	0.97
	Stress	15–38	31±2.57	0.98
100-Kernel Weight in g	Control	23–37	32±2.37	0.96
	Stress	15–32	26±1.86	0.95
Grain Yield in Kg/plot	Control	0.8–3.1	3±1.97	0.81
	Stress	0.2–2.2	1.7±1.92	0.87
