# Supplementary material for: Functional mechanisms of drought tolerance in subtropical maize (Zea mays L.) identified using genome-wide association mapping
Source: BMC Genomics. 2014 Dec 24;15(1):1182. doi: 10.1186/1471-2164-15-1182 (PMC4367829; doi:10.1186/1471-2164-15-1182)
Supplement: Supplementary file 2 — Additional file 2: Table S2: Phenotypic correlation coefficients for agronomic traits in well-watered and water-stressed conditions. Significant phenotypic correlations (p < 0.01) are marked with an asterisk. (XLSX 10 KB) [file 12864_2014_6931_MOESM2_ESM.xlsx]

## Sheet: Sheet1
Additional file 2: Table S2. Phenotypic correlation coefficients for agronomic traits in well-watered and water-stressed conditions.
Trait		Anthesis-Silking Interval	Ear Length	Ear Girth	Kernels per Row	Kernel Rows per cob	100-Kernel Weight	Grain Yield
	Treatment
Anthesis-Silking Interval	Control	1
	Stress	1
Ear Length	Control	–0.34*	1
	Stress	–0.19*	1
Ear Girth	Control	–0.47*	0.64*	1
	Stress	–0.4*	0.41*	1
Kernels per Row	Control	–0.33*	0.73*	0.63*	1
	Stress	–0.25*	0.59*	0.42*	1
Kernel Rows in Number	Control	–0.45*	0.61*	0.75*	0.7*	1
	Stress	–0.37*	0.39*	0.43*	0.56*	1
100-Kernel Weight	Control	–0.4*	0.56*	0.69*	0.48*	0.49*	1
	Stress	–0.23*	0.43*	0.58*	0.29*	0.35*	1
Grain Yield	Control	–0.37*	0.65*	0.56*	0.45*	0.81*	0.78*	1
	Stress	–0.18*	0.49*	0.51*	0.33*	0.67*	0.54*	1
