# Supplementary material for: Functional mechanisms of drought tolerance in subtropical maize (Zea mays L.) identified using genome-wide association mapping
Source: BMC Genomics. 2014 Dec 24;15(1):1182. doi: 10.1186/1471-2164-15-1182 (PMC4367829; doi:10.1186/1471-2164-15-1182)
Supplement: Supplementary file 3 — Additional file 3: Table S3: GWA signals observed for seven agronomic traits under water stress. Significant associations (P < 5.8 × 10−4 as the cut-off) for all agronomic traits were observed at all the three locations (New Delhi, Hyderabad, and Karimnagar) and for the mean of all phenotypic data and four models (M1, M2, M3, and M4) (Refer Methods for details). All FDR-corrected SNP associations are in bold. The drought-tolerant gene annotations (refer Figure 4) are marked with the respective references. (XLSX 48 KB) [file 12864_2014_6931_MOESM3_ESM.xlsx]

## Sheet: Sheet1
Additional file 3: Table S3. GWA signals observed for seven agronomic traits under drought conditions.
SNP	Chromosome	Position (in bp)	Minor allele frequency	Major allele	Minor allele	GeneModel	Distance from the gene (in Kb)	Annotation	GWA signals for Anthesis-Silking Interval				GWA signals for Ear Length				GWA signals for Ear Girth				GWA signals for Kernels per Row				GWA signals for Kernel Rows in Number				GWA signals for 100-Kernel Weight				GWA signals for Grain Yield
									New Delhi	Karimnagar	Hyderabad	Mean	New Delhi	Karimnagar	Hyderabad	Mean	New Delhi	Karimnagar	Hyderabad	Mean	New Delhi	Karimnagar	Hyderabad	Mean	New Delhi	Karimnagar	Hyderabad	Mean	New Delhi	Karimnagar	Hyderabad	Mean	New Delhi	Karimnagar	Hyderabad	Mean
PZE-101100942	1	96540960	0.102083	A	C	AC197099.3_FGT005	34.828	MYB-related(TF) [1,2,3,4]	M1*(9.79141396771961E-05)** M2*(0.000036967894092103)** M3*(0.00032387269861785)** M4*(0.00032387269861785)**	—	—	—	—	—	—	—	—	—	—	—	—	—	—	—	—	—	—	—	—	—	—	—	—	—	—	—
PZE-101125101	1	157957977	0.195833	G	A	GRMZM2G418217	61.844	FAR1(TF)	—	—	—	—	—	—	—	—	—	—	—	—	—	—	—	—	—	—	—	—	—	—	—	—	M1(7.02572152071728E-05) M2(0.000062538477046711)	M1(5.96972850954407E-05) M2(5.55341533537559E-05)	—	M1(6.45535766465534E-05) M2(5.80074790105039E-05)
PZE-101130083	1	166240443	0.464583	T	G	GRMZM2G570020	102.645	bHLH(TF) [5,6]	—	—	—	—	—	—	M2(0.000209310902562388)	—	—	—	—	—	—	—	—	—	—	—	M1(0.000191050914133475) M2(0.00015983708919918)	—	—	—	—	—	—	—	—	—
PZE-101130084	1	166240542	0.4625	A	G	GRMZM2G570020	102.645	bHLH(TF) [5,6]	—	—	—	—	—	M2(8.16423435357846E-05)	M2(0.000167720032145281)	M1(0.00011122565879636)	—	—	—	—	—	—	M1(7.80969596335056E-05)	M2(0.000113571896679991)	—	—	M1(0.000190599264445577) M2(0.000164540507665133)	—	—	—	M2(0.000215488987832083)	—	—	—	—	—
PZE-101130213	1	166556661	0.314583	C	A	GRMZM2G071385	67.593	chaperone protein dnaj 49-like	—	—	M3(0.000466971195446133) M4(0.000409327971260575)	—	—	—	M1(0.000123883030633209) M3(0.000315945100251588) M4(0.000270269216472426)	—	—	—	—	—	M4(0.000326737300352443)	—	—	—	—	—	—	—	—	—	M1(0.000166426203778764) M3(0.000422036691091469) M4(0.000422036691091469)	—	—	—	—	—
PZE-101130292	1	166625734	0.225	G	T	GRMZM2G038855	141.08	duf231 domain containing family protein	—	—	—	—	—	—	M3(0.000498430009885172) M4(0.00039052809957395)	—	—	—	—	—	—	—	—	—	—	—	—	—	—	—	—	—	—	—	—	—
PZE-101135368	1	174834248	0.0625	T	G	GRMZM2G008250	11.731	NF-YA(TF) [7]	M1(2.89436328042029E-08)*** M2(5.37178559531253E-09) M3(5.83494050835777E-07) M4(5.83494050835777E-07)	M1(7.13770729203639E-07) M2(5.29691223052784E-07) M3(1.36905072759825E-06) M4(1.73965530700579E-06)	M1(3.05280249235561E-07) M2(1.26138517736479E-07) M3(3.5751791791596E-06) M4(5.21483302213374E-06)	M1(1.31351404346537E-07) M2(5.54201804411375E-08) M3(1.20118855354706E-06) M4(1.20118855354706E-06)	—	M1(1.37553755882751E-05) M2(6.96395616918846E-06) M3(0.00010375255831767) M4(0.00010375255831767)	M1(0.00011273101579043) M2(5.79772082341839E-05) M4(0.00032554997333674)	M2(6.83459817514298E-05)	M1(2.87416442848206E-05) M2(1.61258972036949E-05) M4(0.000190529783651998)	M1(5.79613002536083E-06) M2(2.90787163816341E-06) M3(8.92446709163692E-05) M4(5.53056379620313E-05)	M1(2.65294198657622E-05) M2(1.50004335061354E-05) M3(0.000102694392190535) M4(0.000127119890180813)	M1(1.66272337272606E-05) M2(8.9969035558875E-06) M3(0.000159209500821384) M4(0.000120443224647737)	M1(9.28471879742448E-06) M2(3.61745413302221E-06) M3(7.15903022868148E-05) M4(0.000051309906813345)	M1(1.29599686692326E-05) M2(6.29234913387885E-06) M3(8.63409344273568E-05) M4(5.67014633907665E-05)	M2(4.31833412290717E-05)	M1(1.96595326299723E-05) M2(9.17133723556251E-06) M3(0.00014649278426792) M4(9.78547118670298E-05)	M1(1.89981798063789E-05) M2(1.05217774391316E-05) M3(0.00010095301576533) M4(0.00010095301576533)	M1(3.37242743130549E-07) M2(1.22287603021135E-07) M3(4.57795995970507E-06) M4(6.00784983618864E-06)	M1(1.22488598800478E-05) M2(4.2680881803432E-06) M3(0.000102077499152031) M4(8.97931510957886E-05)	M1(2.39731731191478E-06) M2(9.39593768197704E-07) M3(1.97757446144329E-05 M4(1.97757446144329E-05)	M1(3.20995763757484E-06) M2(1.63519241464512E-06) M3(4.37928565885837E-05) M4(3.17147914891756E-05)	M1(4.20086234379261E-06) M2(2.60047166166484E-06) M3(3.44004338576428E-05) M4(4.42858243554185E-05)	M1(1.45055655128587E-05) M2(7.52106843439707E-06) M3(0.000165338939491082) M4(0.000165338939491082)	M1(4.51831200603334E-06) M2(2.50174594878252E-06) M3(6.06815161912257E-05) M4(4.11887793402176E-05)	—	—	—	—
SYN6136	2	194323234	0.329167	G	A	AC199782.5_FGT003 GRMZM2G004188	32.032 115.873	TCP(TF) flap endonuclease gen-like 1-like	—	—	—	—	—	—	M1(0.000175991926605592) M2(0.00020761053633086)	—	—	—	—	—	—	—	—	—	—	—	—	—	—	—	—	—	—	—	—	—
PZE-102185808	2	226546235	0.0645833	A	C	AC191257.3_FGT005 AC191257.3_FGT002 GRMZM2G053384 GRMZM2G102429	9.567 9.026 130.227 71.38	MYB-related(TF) [1,2,3,4] bZIP(TF) [8] ZF-HD(TF) [9] u-box domain-containing protein 72-like	—	—	M3(0.000413133694416221) M4(0.000410315698192639)	—	—	—	—	—	—	—	—	—	—	—	—	—	—	—	—	—	—	—	—	—	—	—	M3(5.85784504511479E-05) M4(5.85784504511479E-05)	—
PZE-103033517	3	25843911	0.125	G	A	GRMZM2G130864	64.704	tpa: phospholipase D family partial (PLD) [10,11]	—	—	—	—	—	—	—	—	—	—	—	—	—	—	—	—	—	—	—	—	—	—	—	—	M1(0.0001066078320947) M2(0.000117248545809639)	M1(7.28510788310874E-05) M2(7.34372535200615E-05)	M1(0.000188298810251355)	M1(4.27147766711837E-05) M2(7.99533413953976E-05)
PZE-103035609	3	28559363	0.183333	T	C	GRMZM2G180620	55.997	universal stress protein family protein	—	—	M1(4.56952436993528E-05) M2(0.000205195227199522)	—	M1(8.70264489576998E-05) M2(8.60220942200231E-05)	M1(5.85877869119146E-05) M2(7.27974468588764E-05)	M1(6.26570603130311E-05) M2(5.83208790867342E-05)	M1(5.89651865278733E-05) M2(5.50030742621241E-05)	M1(0.000321017683950719) M2(9.02351874881234E-05)	M1(0.000101144944009531) M2(5.37567824011669E-05)	—	M1(9.91806658369657E-05) M2(8.55401598049848E-05)	M1(0.000034818047580289) M2(4.89090746612138E-05)	M1(0.000079505394832382) M2(7.07799515494544E-05)	M1(3.33219594741108E-05) M2(5.27051931787088E-05)	M1(9.43156155254138E-05) M2(5.21867361846745E-05)	—	—	M1(2.35771826089691E-05) M2(1.82222309594816E-05)	M1(6.34851989264736E-05) M2(0.000114477033664893)	—	M1(2.40597782091563E-05) M2(2.65128945472885E-05)	M1(1.19253644503178E-05) M2(8.93453411369719E-05)	M1(6.25428492798203E-05) M2(0.000059905081933054)	—	—	—	—
PZE-103035610	3	28559417	0.179167	G	A	GRMZM2G180620	55.943	universal stress protein family protein	—	—	M1(0.000125875848872193) M2(0.000133278259080268)	—	M1(7.08168710648436E-05) M2(5.82240051922404E-05)	M1(4.68701048817308E-05) M2(4.06263388002833E-05)	M1(0.000117621492264288) M2(3.41732463482543E-05)	M1(0.00014197041938211) M2(3.31782414241009E-05)	M1(0.000101576215970452) M2(0.000053136684047221)	M1(8.35409882977949E-05) M2(2.89603728372313E-05)	M1(3.28609030399477E-05) M2(0.000101472929479129)	M1(4.65706977518094E-05) M2(4.94927413797688E-05)	M1(0.000057677935552309) M2(0.000025352612963958)	M1(9.09778578483354E-05) M2(4.09015118550803E-05)	M1(7.21705480723961E-05) M2(2.76805279795596E-05)	M1(0.000188820373719347) M2(2.80441049621455E-05)	M2(0.000126360745039861)	—	M1(0.000118539714301465) M2(8.90456500767265E-06)	M1(0.000154591252922815) M2(6.37509255379575E-05)	M1(3.16435109060584E-05) M2(0.000089909223430041)	M1(7.92003429706426E-05) M2(1.42262211350081E-05)	M1(9.50891343745904E-05) M2(5.14966457300495E-05)	M1(6.50792054798383E-05) M2(3.24543880646179E-05)	—	—	—	—
PZE-103046076	3	47639590	0.177083	G	T	GRMZM2G133802	97.182	beta chain	—	—	—	—	—	—	—	—	—	—	—	—	—	—	—	—	—	—	—	—	—	—	M3(0.000572155629885284) M4(0.000572155629885284)	—	—	—	—	—
SYN941	3	50205104	0.38125	T	G	GRMZM2G463336	8.84	MYB-related(TF) [1,2,3,4]	—	—	—	—	—	—	M1(1.9912513768412E-07) M2(4.85257427270491E-05) M3(0.000176729370642288) M4(0.000208725430643237)	—	—	—	—	—	—	—	—	—	—	—	—	—	—	—	M1(0.000047011420086695) M2(8.32164603058492E-05) M3(0.000230835044558234) M4(0.000230835044558234)	—	—	—	—	—
PZE-103054029	3	61573327	0.170833	T	C	GRMZM2G432764	86.46	MYB-related(TF) [1,2,3,4]	M1(2.64266676728503E-05) M2(0.000012492806209116)	—	M1(6.27021043045474E-05) M2(4.28173819475634E-05)	M2(0.000146265476597856)	—	—	—	—	—	—	—	—	—	—	—	—	—	—	—	—	—	—	—	—	—	—	—	—
PZE-103061107	3	87337575	0.339583	G	A	GRMZM2G454271 GRMZM5G858784	41.003 7.216	MYB-related(TF) [1,2,3,4] 9-cis-epoxycarotenoid dioxygenase (NCED) [12]	—	—	—	M3(0.000466913827359106)	—	—	—	—	—	—	—	—	—	—	—	—	—	—	M4(0.000453018672211898)	—	—	—	—	—	—	—	—	—
PZE-103072454	3	115541928	0.397917	G	A	GRMZM5G832400	3.761	—	M3(0.000382219549973219) M4(0.000382219549973219)	—	—	—	—	—	—	—	—	—	—	—	—	—	—	—	—	—	—	—	—	—	—	—	—	—	—	—
PZE-103084533	3	136126666	0.214583	A	C	GRMZM2G417828	39.908	FAR1(TF)	—	—	—	—	—	—	—	—	—	—	—	—	—	—	—	—	—	—	—	—	—	—	M3(0.000587855542286973) M4(0.000587855542286973)	—	—	—	—	—
PZE-103149505	3	201719995	0.11875	T	C	GRMZM5G828604 GRMZM2G159724	49.906 30.195	ran gtpase activating family protein NADP-malic enzyme [13]	M3(0.000232589264183653) M4(0.000232589264183653)	M4(0.000478810444748502)	—	M3(0.000345029301885036) M4(0.000345029301885036)	—	—	—	—	—	—	—	—	—	—	—	—	—	—	—	—	—	—	—	—	—	—	—	—
PZE-103166581	3	214015380	0.145833	G	A	GRMZM2G466833	109.953	malate dehydrogenase	—	—	—	—	—	—	M3(0.000507930318658094)	—	M3(0.000125979676504958)	M3(0.000131409404896889)	—	M3(0.000112136096237934)	M1(0.000127721730704517) M3(8.33690952865323E-05) M4(0.000287003197118416)	M3(0.00013057011501588)	M3(0.000130870282162775)	M3(0.000104068075512811)	—	M1(5.40948169149101E-05) M2(0.000209969644443613) M3(0.000438003549901683) M4(0.000371516393979906)	M1(1.42719627387257E-05) M3(0.000226917003110309)	M1(6.20198245189328E-05)	M1(9.21396557459313E-05) M3(7.17765408225618E-05) M4(0.000226465942342414)	M3(0.000320579117440052) M4(0.000308787749312321)	—	M3(8.49473222019809E-05) M4(0.00026969793577624)	—	—	—	—
SYN31409	3	214015957	0.16875	G	T	GRMZM2G466833	110.53	malate dehydrogenase	—	—	M1(0.000168640220070973)	M1(0.000160603874129366) M2(0.000171485321226174) M3(0.000453249597197604) M4(0.000453249597197604)	—	M1(5.87451867113489E-08) M3(0.000232040200126216) M4(0.000232040200126216)	—	—	M3(0.000170571529109095)	M3(0.000153417037513604)	—	M3(0.000142699766167049)	M1(0.000169946189436797) M2(0.000114391708101465) M3(0.000072245826104425) M4(0.000217275350169327)	M1(0.000175278369836309) M3(0.000142707961701787) M4(0.000376451492213177)	—	M3(0.000108321081491227) M4(0.000290550732637611)	—	M1(2.67511055951625E-06) M2(0.000217610801781787) M3(0.000375514143970159) M4(0.000353615254140837)	M1(1.800940127691E-07) M2(0.000131797171511277) M3(0.000129146450897866) M4(0.000412971159179489)	M1(9.06363155992269E-05) M2(0.000165293320089218) M3(0.000359998527276535) M4(0.000359998527276535)	M1(3.56253358994157E-05) M2(9.86465230846401E-05) M3(0.00007020575874566) M4(0.000188377665081011)	—	—	M3(0.000110870832166041) M4(0.000295466811536645)	—	—	—	—
PZE-104018347	4	18141078	0.252083	G	A	AC204611.4_FGT001	21.069	molybdenum cofactor sulfurase [14]	M1(3.74550469994745E-05) M2(1.73287148207544E-05) M3(9.85497202491862E-05) M4(9.85497202491862E-05)	M1(0.000062151536405113) M2(0.00013907456011581) M3(0.000217775829727092)	—	M1(0.000129219650753672) M2(0.000095033285145174)	—	—	—	—	—	—	—	—	—	—	—	—	—	M1(3.38801513655734E-05) M2(0.000182524227406912)	—	—	—	—	—	—	—	—	—	—
PZE-104033113	4	40630708	0.075	C	T	GRMZM2G073306	111.617	class iii alcohol dehydrogenase	—	—	—	—	—	—	—	—	—	—	—	—	—	—	—	—	—	—	—	—	—	—	—	—	M1(7.37180783585481E-05) M2(7.87828269318563E-05)	—	—	M1(0.000176889215138261) M2(8.61640132691224E-05)
PZE-104061181	4	119441233	0.06875	T	C	GRMZM2G009275	59.442	bHLH(TF) [5,6]	—	M1(0.000114126389533814) M2(0.000189838557105376)	—	M1(0.000074211292508211)	—	—	—	—	—	—	—	—	—	—	—	—	—	—	—	—	—	—	—	—	—	—	—	—
PZE-104109358	4	184780142	0.0854167	C	T	GRMZM2G169564 GRMZM2G360866 GRMZM2G060465 GRMZM5G886096 AC212061.2_FGT003	1.509 23.271 82.534 111.109 139.159	WRKY(TF) [15] HB-other(TF) ERF(TF) [16] bZIP(TF) [8] MYB-related(TF) [1,2,3,4]	M3(2.51401167529136E-05) M4(2.51401167529136E-05)	M3(0.000023976113015965) M4(1.50931310413593E-05)	M3(0.000223728351473159) M4(0.00025572981767927)	M3(2.53174504872504E-05) M4(2.53174504872504E-05)	—	—	—	—	—	—	—	—	—	—	—	—	—	M3(0.000182352486267041) M4(0.00015718902304224)	—	—	M3(0.000221811892953952) M4(0.000226777712567473)	—	—	—	—	—	—	—
SYN8790	4	245958679	0.25625	T	G	NA	NA	—	—	—	—	—	—	—	—	—	—	—	M3(0.000228767013206759)	—	—	—	—	—	—	—	—	—	—	—	—	—	—	—	—	—
PZE-105025225	5	12566544	0.2125	A	G	GRMZM2G026171 GRMZM2G026157 GRMZM2G549584 GRMZM2G367411	31.349 19.471 9.862 113.327	C2H2(TF) [17] NF-YA(TF) [7] MYB(TF) [1,2,3,4] mitogen-activated protein kinase 6-like (MAPK) [18]	—	M1(0.000106155561811448) M2(3.61481291951505E-05) M3(0.000222335859190665) M4(0.000331611754122277)	M1(6.13266332031377E-05) M2(2.42800683620864E-05) M3(0.000303892548590234) M4(0.000350525254172739)	M1(6.93941969519686E-05) M2(4.12273478825145E-05) M3(0.000391759884791964) M4(0.000391759884791964)	M1(3.70024911216258E-05) M2(3.47279832546868E-05)	—	—	—	—	—	M2(0.000128710252503334)	—	—	M1(0.000185092859048869) M2(0.00011152361781712)	—	—	M1(1.56038182083691E-05) M2(0.000105660116333912)	M1(0.000157860064216747) M2(4.80645430917579E-05) M3(0.000310241953480634) M4(0.000448193853133737)	—	M1(0.000194538965666564) M2(8.98536948198277E-05)	M1(8.13343651482144E-05) M2(9.44296160871729E-05)	—	M1(3.36324221530773E-05) M2(0.000196891156043732)	M2(0.000119270133448914)	—	—	—	—
PZE-105036265	5	20943410	0.214583	A	G	GRMZM2G090576 GRMZM2G090669 GRMZM2G432571 GRMZM2G337330	147.337 135.566 25.128 31.601	NAC(TF) [19,20] upf0136 membrane protein at2g26240-like nbs-lrr partial MYB-related(TF) [1,2,3,4]	M2(7.47294440126898E-05)	—	—	—	—	—	—	—	—	—	—	—	—	—	—	—	—	—	—	—	—	—	—	—	—	—	—	—
PZE-105073248	5	78010626	0.0645833	G	T	GRMZM2G396715 GRMZM2G097275	84.214 64.912	MYB-related(TF) [1,2,3,4] SBP(TF) [21]	—	—	—	—	M1(0.000041519234548501) M2(1.82327522739746E-05)	M1(0.00030694553559624) M2(2.03404422052851E-05) M3(0.000160313166574779) M4(0.000160313166574779)	—	M1(2.40346624489304E-05) M2(1.32489832141899E-05) M3(0.000152230311162361) M4(0.000142908639958091)	M1(4.91616444533246E-05) M2(2.82153708911642E-05) M3(0.000123140682192739)	M1(2.44359649400305E-05) M2(5.02915559174355E-05) M3(0.000195550007056832) M4(0.000355283292881013)	M1(0.000091112618210264) M2(3.46902729438363E-05)	M1(2.58921873652546E-07) M2(3.33084895923917E-05) M3(0.000152820103941905) M4(0.000253678790677427)	M2(0.000134724348585871)	M2(0.000130764690103256)	M1(0.00002455694607692) M2(2.01495347879704E-05) M3(0.000081149337276536) M4(0.000146846443180943)	M2(6.68958401480012E-05)	M1(3.51674555801658E-05) M2(9.57135170850903E-05)	—	M2(0.000230220934355)	—	M2(0.000100519640751308)	M1(1.7095097979736E-07) M2(8.56853026121799E-05)	—	M1(1.04125111351633E-05) M2(8.55184562535364E-05) M3(0.000269451930366488)	M1(3.18703280162643E-05) M2(1.89667642371178E-06) M3(2.83912684465195E-05) M4(2.83912684465195E-05)	M1(1.85370325308758E-07) M2(1.09241641360971E-06) M3(0.000017021896227429) M4(1.37449680667917E-05)	M1(5.43321128830628E-05) M2(1.23891836106749E-07) M3(3.16798724019447E-06) M4(3.16798724019447E-06)	M1(3.77799177108556E-05) M2(8.29437657801806E-07) M3(1.46080461784529E-05) M4(1.46080461784529E-05)
PZE-105073274	5	78057306	0.0645833	A	G	GRMZM2G396715 GRMZM2G097275	130.894 111.592	MYB-related(TF) [1,2,3,4] SBP(TF) [21]	—	—	—	—	M1(2.18064352887281E-05) M2(1.70201320981672E-05) M3(0.000125708348973723) M4(0.000100753843300456)	M1(0.000132490867321089) M2(1.85725853762351E-05) M3(7.62794922298041E-05) M4(7.62794922298041E-05)	—	M1(2.21620599050457E-06) M2(1.21464924771359E-05) M3(7.59414021413168E-05) M4(7.03411698098481E-05)	M1(3.07134116728314E-05) M2(2.57834278842206E-05) M3(6.18163737306045E-05) M4(0.000100367516378195)	M1(0.000119006188007961) M2(4.61256412586184E-05) M3(0.000101530115998694) M4(0.000173986209878202)	M1(0.000241874817507806) M2(3.13156901672038E-05) M3(0.000150916276041072) M4(0.000137159684150203)	M1(2.3681543745236E-06) M2(3.03825728503386E-05) M3(7.53663610703559E-05) M4(0.000118538751941942)	M2(0.000122086881498566) M3(0.000218187305754283)	M2(0.000118830230404202) M3(0.000290739712099005)	M1(4.11115308228119E-05) M2(1.82128971773007E-05) M3(3.70218776180858E-05) M4(6.32229592884609E-05)	M1(3.01169456509416E-06) M2(6.05611621561495E-05) M3(0.000126755714404387) M4(0.00021698192202168)	M1(2.03673695707894E-05) M2(8.69992885086594E-05) M3(0.000287478651814736) M4(0.000287478651814736)	—	M2(0.000205747718034786)	M2(0.000169300168327838)	M1(0.000146805661791345) M2(9.27253906138986E-05) M3(0.000146679916438693)	M1(9.58834486685996E-05) M2(7.75753081948239E-05) M3(0.000276875571972853) M4(0.000246789948287614)	—	M1(0.000131089412601) M2(7.82508951383751E-05) M3(0.000133352522271291) M4(0.000237546146335917)	M1(2.06298644735223E-05) M2(1.77456928197022E-06) M3(1.55598240245366E-05) M4(1.55598240245366E-05)	M1(0.000120670212146334) M2(1.01443540268005E-06) M3(8.81174170214774E-06) M4(6.9024583217684E-06)	M1(3.76345730515378E-05) M2(1.14108125196872E-07) M3(1.5294514699112E-06) M4(1.5294514699112E-06)	M1(0.000104316776415483) M2(7.71623124736573E-07) M3(7.65349625331002E-06) M4(7.65349625331002E-06)
PZE-105073275	5	78057559	0.06875	G	A	GRMZM2G396715 GRMZM2G097275	131.147 111.845	MYB-related(TF) [1,2,3,4] SBP(TF) [21]	—	—	—	—	M1(2.88740334300413E-05) M2(1.77474199820017E-05)	M1(1.25992737214563E-06) M2(1.52999924547165E-05) M3(0.000109144345769246) M4(0.000109144345769246)	—	M1(6.90826350704659E-05) M2(1.13191972828064E-05) M3(0.000115754899594568) M4(0.000108651858806266)	M1(5.39480377069941E-05) M2(2.12522747127678E-05) M3(0.000100124997039825) M4(0.000151115807381153)	M1(1.3560118826302E-06) M2(3.53437928367946E-05) M3(0.000156832219860123) M4(0.000249380107349412)	M1(0.00009471650933465) M2(2.60541372825616E-05) M3(0.000230740327986874) M4(0.000211402944135499)	M1(8.29387451797233E-05) M2(0.000024691191752817) M3(0.000121558962079076) M4(0.000178240557386766)	M1(2.64154385352298E-05) M2(8.84246850266066E-05) M3(0.000305471673957407)	M2(9.53208595742505E-05)	M1(3.34685813741347E-05) M2(1.41944335636407E-05) M3(5.63929402353638E-05) M4(9.04929544244514E-05)	M1(4.29719189509064E-05) M2(4.63903243376878E-05) M3(0.000187918642885042) M4(0.000300767819769333)	M1(2.12724490409062E-05) M2(6.89760758110974E-05)	—	M1(7.62412463261484E-05) M2(0.000145320249615095)	M1(5.00203508462369E-05) M2(0.000127453429246761)	M1(5.76309087782813E-05) M2(6.62790225231993E-05) M3(0.000210497634517645)	M1(9.15191774752177E-05) M2(6.46971216078536E-05)	—	M1(0.000037130700603645) M2(6.14950688468245E-05) M3(0.000201898089461163) M4(0.000333552728617473)	M1(0.000131111725794313) M2(2.42708364022468E-06) M3(2.89014283395933E-05) M4(2.89014283395933E-05)	M1(1.50642724461706E-06) M2(1.25624089775969E-06) M3(1.60447624514919E-05) M4(1.29639927867285E-05)	M1(7.00596593502435E-05) M2(1.87049495482502E-07) M3(2.89902182307804E-06) M4(2.89902182307804E-06)	M1(4.57149879881121E-05) M2(1.07901586921907E-06) M3(1.43029728145146E-05) M4(1.43029728145146E-05)
PZE-105073294	5	78103626	0.0916667	A	T	GRMZM2G557544	12.985	maturase k	—	—	—	—	—	—	—	—	—	—	—	—	—	—	—	—	—	—	—	—	—	—	—	—	M3(9.96737756210336E-05) M4(9.96737756210336E-05)	—	M3(2.70816531284544E-05) M4(2.70816531284544E-05)	M3(0.000073683231583473) M4(0.000073683231583473)
PZE-105073295	5	78104076	0.11875	G	A	GRMZM2G557544	12.535	maturase k	—	—	—	—	—	—	—	—	—	—	—	—	—	—	—	—	—	—	—	—	—	—	—	—	—	—	M1(1.82286927978249E-05) M2(2.01529245901385E-05) M3(0.000026049747303065) M4(0.000026049747303065)	—
PZE-105073304	5	78108822	0.11875	C	T	GRMZM2G557544	7.789	maturase k	—	—	—	—	—	—	—	—	—	—	—	—	—	—	—	—	—	—	—	—	—	—	—	—	—	—	M1(1.67350394715874E-05) M2(3.35977696164563E-05) M3(3.80265081646459E-05) M4(3.80265081646459E-05)	—
PZE-105076764	5	84815070	0.0604167	A	G	GRMZM2G382914 GRMZM2G007372	6.74 25.113	C2H2(TF) [17] ZF-HD(TF) [9]	—	—	—	—	—	—	—	—	—	—	—	—	—	—	—	—	—	—	—	—	—	M4(0.000360345776099058)	—	—	—	—	M1(0.000015180354724447) M2(1.18633877149241E-05)	—
PZE-106007446	6	10927122	0.114583	T	A	GRMZM2G343022	119.912	amino acid binding protein	—	M4(0.00024138270167162)	—	—	—	—	—	—	—	—	—	—	—	—	—	—	—	M2(0.000192693823608586) M3(0.000218295023090646) M4(0.000298251831815508)	—	—	—	—	—	—	—	—	—	—
PZE-106063888	6	115698049	0.220833	T	C	GRMZM2G156255 GRMZM2G028648 GRMZM2G028574 GRMZM2G533650	140.38 56.682 35.772 105.724	CAMTA(TF) [21,22,23] NAC(TF) [19,20] PEP carboxylase V-type ATPase H+ Pump [24]	M1(9.93854819032933E-07) M2(5.87785280831395E-05) M3(0.000224068642101673) M4(0.000224068642101673)	M1(7.57093741863581E-05) M2(0.000316400568801023) M3(0.000235589775440786)	M1(0.000101277458747541) M4(0.000451053157248852)	M1(3.69510691190003E-05) M2(0.000161147418786187) M3(0.000414462724370528) M4(0.000414462724370528)	—	M1(0.000122202922273092) M2(0.000105115222153467) M3(0.000131531689535291) M4(0.000131531689535291)	M1(0.000108284616920138) M2(0.000103695358112527) M3(0.000192460779748974) M4(0.000245052713833923)	M3(0.000213521637085908) M4(0.00023911358896893)	M4(0.000207455667683654)	M3(0.000228603616744329) M4(0.000237346868677441)	M1(7.66603460447846E-05) M2(0.000138245193876933) M3(0.000163184998900569) M4(0.000141316294916657)	M4(0.000177927737358179)	M1(1.35219923321615E-06) M2(0.000125458767782344) M3(0.000150256835528645) M4(0.000167347542169431)	M1(8.61983517072361E-05) M2(0.000096906294193001) M3(0.000112512009810236) M4(0.000123392348325332)	—	M1(3.02245006468712E-05) M3(0.000150223678132725) M4(0.000159324926029991)	M1(0.000104819441934559) M2(0.000111631777482152) M3(0.00016106495598714) M4(0.00016106495598714)	M1(6.05453237929157E-05) M2(5.61485796406437E-05) M3(0.000124858848798506) M4(0.000165363656815262)	M1(0.000213686444358573) M4(0.000362763936584357)	M1(0.000128876561854744) M2(8.77807165530077E-05) M3(0.000138433686059645) M4(0.000138433686059645)	M1(9.60487933016122E-05) M2(0.000114398220054177) M3(0.000171888560654662) M4(0.000186653283060327)	M1(0.000141767495138439) M3(0.00019659980911247) M4(0.000159191108339987)	M1(1.06781092056416E-06) M2(6.37598398917471E-05) M3(0.000138489834327179) M4(0.000138489834327179)	M1(6.88350651551572E-05) M3(0.000156404068938113) M4(0.00017107413981727)	—	—	—	—
PZE-106105805	6	156370057	0.233333	A	G	GRMZM2G088951 GRMZM2G089136 GRMZM2G020016 AC226373.2_FGT010 AC226373.2_FGT001 AC226373.2_FGT006	116.835 111.167 15.015 45.272 61.59 78.558	o-glycosyl hydrolase superfamily protein C2H2(TF) [17] ERF(TF) [16] C3H(TF) MYB-related(TF) [1,2,3,4] dna (cytosine-5)-methyltransferase 1 (DCM) [25,26,27]	M1(6.76599991986814E-05)	M1(0.000067937052032233) M2(1.91507163695865E-05) M3(0.000166830150291018) M4(0.000113738363753235)	—	M1(0.000235712085966192) M2(6.60146177347535E-05) M3(0.000452605768527529) M4(0.000452605768527529)	—	—	—	—	—	—	—	—	—	—	—	—	—	—	—	—	—	—	—	—	—	—	—	—
PZE-107021672	7	21176563	0.2375	C	T	GRMZM2G472100 GRMZM2G171569 GRMZM2G063258 GRMZM2G063340	52.019 25.296 95.445 100.002	MADS-box(TF) ERF(TF) [16] glycerol-3-phosphate dehydrogenase (G3PDH) 40s ribosomal protein s12	—	—	—	—	M1(6.98597220680791E-05) M2(1.02871367699438E-05) M3(1.94057149915603E-05) M4(9.52323913335475E-06)	M1(3.43003768281792E-05) M2(8.69154580969379E-05) M3(6.84874723545379E-05) M4(6.84874723545379E-05)	M1(6.12331489587946E-05) M2(0.000117092539329957) M3(0.000156808986204854) M4(7.60386977856919E-05)	M1(5.96754057417739E-06) M2(2.45890011947729E-05) M3(0.00003564988519177) M4(2.41661676098543E-05)	M1(9.14105668017547E-05) M2(0.000023136262931087) M3(2.50511688662552E-05) M4(1.58004091222092E-05)	M1(7.28983216790965E-06) M2(5.88023342839327E-05) M3(5.85839109170228E-05) M4(4.00619770966562E-05)	M1(1.93161434832585E-05) M2(4.24886179946552E-05) M3(3.54470896355242E-05) M4(2.90824343761375E-05)	M1(0.000145603611412759) M2(3.32290398456284E-05) M3(3.30652392115259E-05) M4(2.11948806267267E-05)	M1(8.13055557023562E-05) M3(0.000237800411614318) M4(0.000178808875438753)	M1(6.17903537339189E-05) M2(8.33908056612039E-05) M3(8.59086696751215E-05) M4(6.27029819177079E-05)	M1(5.64961599330352E-05) M2(2.37626312501552E-05) M3(2.73886563506133E-05) M4(1.95713128358887E-05)	M1(1.58752179904971E-05) M2(7.50545197496126E-05) M3(7.86291110811904E-05) M4(0.000057308547471645)	M1(4.82315702720935E-05) M2(5.10738848665589E-05) M3(4.21054227629608E-05) M4(4.21054227629608E-05)	M4(0.000517367348708679)	M4(0.000458200063879036)	M3(0.00020966587618966) M4(0.00020966587618966)	M3(0.000161745418013242) M4(0.000128827426100415)	M1(7.24487878819326E-05) M2(7.98969016257456E-05) M3(5.42264938555035E-05) M4(4.16326714523081E-05)	M1(0.000097013764067224) M2(0.000196937435383124) M3(0.000235721767080915) M4(0.000235721767080915)	M1(7.33579754674742E-06) M2(0.000109877138241737) M3(0.000086192914818021) M4(7.06677769937277E-05)	M1(7.74986728793477E-05) M2(1.89533798719978E-06) M3(5.26893915274724E-06) M4(5.26893915274724E-06)	M1(4.06902510240289E-06) M2(6.35148315765479E-06) M3(1.21695880677934E-05) M4(6.07109527686716E-06)	M1(3.08848594792611E-05) M2(4.12557932510093E-06) M3(9.02776156012758E-06) M4(9.02776156012758E-06)	M1(3.26800663667091E-05) M2(2.62655672097215E-06) M3(6.47012558009142E-06) M4(6.47012558009142E-06)
PZE-107021673	7	21176611	0.222917	C	A	GRMZM2G472100 GRMZM2G171569 GRMZM2G063258 GRMZM2G063425	52.019 25.296 95.445 100.087	MADS-box(TF) ERF(TF)[16] glycerol-3-phosphate dehydrogenase (G3PDH) 40s ribosomal protein s97	—	—	—	—	M1(5.35683565538476E-05) M2(2.40420633722203E-05) M3(0.000044276238291821) M4(2.15538483237903E-05)	M3(0.000125173051578197) M4(0.000125173051578197)	M1(2.5342292881839E-06) M3(0.000273505916022206) M4(0.000145596543970206)	M1(1.82515574578857E-05) M2(4.87581352164609E-05) M3(6.98459322615924E-05) M4(4.73326886202069E-05)	M1(7.18585072230984E-06) M2(4.23074083744119E-05) M3(3.85178164274209E-05) M4(2.60424265678216E-05)	M1(1.68634981668183E-05) M2(0.000101204167415701) M3(8.96793802114328E-05) M4(6.44859875978983E-05)	M1(1.32824274351712E-05) M2(7.76619456144834E-05) M3(6.08453163846721E-05) M4(4.98209967870518E-05)	M1(7.55661297843143E-06) M2(5.98344517140186E-05) M3(5.12767749746858E-05) M4(3.50726322243887E-05)	M4(0.0002579025260561)	M1(3.12302951058539E-05) M3(0.000123870053508662) M4(9.81107471973158E-05)	M1(4.81733908896033E-06) M2(0.000048121533314692) M3(4.71999949747621E-05) M4(3.52704411111398E-05)	M1(5.8619637110342E-06) M2(0.000130798245260908) M3(0.000116964340565557) M4(0.000091710779785015)	M1(6.46309077489963E-05) M2(8.90942820835373E-05) M3(6.93280349066214E-05) M4(6.93280349066214E-05)	—	—	M3(0.000293008472102228) M4(0.000293008472102228)	M3(0.000237167667015779) M4(0.00020515653631546)	M3(0.000098331241202532) M4(0.000074806700803013)	M3(0.000572155629885284) M4(0.000572155629885284)	M3(0.000137026541635438) M4(0.000121893126415696)	M1(4.34197203541842E-05) M2(4.18838679113838E-06) M3(1.08652267829676E-05) M4(1.08652267829676E-05)	M1(4.30013973233555E-06) M2(1.26574488211391E-05) M3(2.24137060873817E-05) M4(1.08652267829676E-05)	M1(0.000140817999565098) M2(7.39442558043063E-06) M3(0.000016393320503611) M4(0.000016393320503611)	M1(0.000165536611058214) M2(5.4563874559171E-06) M3(1.27477063391993E-05) M4(1.27477063391993E-05)
PZE-107026191	7	31435403	0.0729167	C	A	GRMZM2G080547	10.964	acidic endochitinase	M1(5.66874856279807E-06) M2(4.22630788193511E-05) M3(2.16868486325162E-05) M4(2.16868486325162E-05)	M3(0.000210104054904522) M4(0.00026454039490694)	M3(0.000521334861659794)	M3(0.000152772511421364) M4(0.000152772511421364)	—	—	—	—	—	—	—	—	—	—	—	—	—	M4(0.00039108382911187)	—	—	—	—	—	—	—	—	—	—
PZE-107050349	7	94086205	0.36875	G	A	GRMZM2G083058	59.215	TPA: hypothetical protein ZEAMMB73_890925	M1(3.97724159930647E-05) M2(5.06069841083975E-05) M3(0.000127627955790969) M4(0.000127627955790969)	—	—	—	—	—	—	—	—	—	—	—	—	—	—	—	—	—	—	—	—	—	—	—	—	—	—	—
PZE-107076605	7	126217866	0.270833	A	G	GRMZM2G096271	3.798	calmodulin-like protein 1	—	—	—	—	M3(0.000153850846158315) M4(0.000102000830021173)	—	M3(0.000513175741886273) M4(0.000541596234990328)	—	—	—	—	—	—	—	—	—	—	—	—	—	—	—	—	—	—	—	—	—
PZE-107093042	7	142008051	0.166667	C	T	GRMZM2G052336	99.949	udp-glucose 4-epimerase	—	—	—	—	—	—	—	—	—	—	—	—	—	—	—	—	—	M1(6.96072224233697E-05) M3(0.000449724894840692)	—	—	—	—	—	—	—	—	—	—
PZE-107110985	7	155437851	0.272917	A	G	GRMZM2G058451 GRMZM2G058013 GRMZM2G338724	92.04 65.941 146.804	bHLH(TF) [5,6] 60s ribosomal protein mitochondrial histone	M1(4.41133472544379E-05) M2(1.17385558532502E-05)	M1(4.09368577093491E-06) M2(1.94974876575962E-06) M3(0.000154532610316601) M4(0.000280778234639801)	M1(4.51962117068405E-06) M2(2.41550218031387E-06) M3(0.000260091585271726) M4(0.00030640383244182)	M1(7.03148563922007E-06) M2(1.83875512520321E-06) M3(0.000326300901501631) M4(0.000326300901501631)	M1(8.71163088288578E-06) M2(3.50166266601879E-06)	M1(1.71482524023793E-05) M2(4.95359802895124E-06)	M1(3.54231670468424E-06) M2(2.17428078169128E-06)	M1(2.49275881563939E-05) M2(3.01388497934221E-06) M3(0.000269171925320063)	M1(7.59476663260013E-05) M2(1.86010311211195E-06)	M1(0.000189640655438042) M2(3.75514581188449E-06) M4(0.000380234451226334)	M1(1.60229697585369E-06) M2(2.00037440973447E-06)	M1(4.78498013385589E-06) M2(2.1254300038815E-06)	M1(6.13922083710504E-05) M2(1.62219295594482E-06) M4(0.000308430723752314)	M1(4.65966575428257E-06) M2(1.61396342314804E-06) M4(0.000278464574727891)	M1(1.59078100569217E-05) M2(3.23960009783533E-06)	M1(4.50341431761728E-05) M2(1.8185960624411E-06)	M1(1.33569632507235E-05) M2(1.93049279233247E-06)	M1(9.58101024044593E-06) M2(5.93905760658756E-06)	M1(3.14537982068389E-06) M2(4.3821418674362E-06)	M1(4.83783096553487E-06) M2(2.80028243396828E-06) M3(0.000396566665204909) M4(0.000396566665204909)	M1(0.000104039932679812) M2(1.31320937846508E-06) M4(0.000191142283644323)	M1(6.65410598697094E-05) M2(3.04470638263363E-06) M3(0.000335012834650229)	M1(2.77630412894786E-06) M2(2.68500744268427E-06)	M1(3.49120365598205E-05) M2(1.8923755172573E-06) M4(0.000239114148761309)	M1(6.12242347330662E-05) M2(1.28941931628406E-05)	M1(1.34673329910038E-05) M2(8.31094838861786E-06)	M2(0.000019891409057346)	M1(1.71032194946074E-05) M2(1.19310452792575E-05)
PZE-108058161	8	102489762	0.225	T	C	GRMZM2G104400	44.988	NAC(TF) [19,20] upf0136 membrane protein at2g26240-like nbs-lrr partial MYB-related(TF) [1,2,3,4]	—	—	—	—	—	—	—	—	—	—	—	—	—	—	—	—	—	—	—	—	—	M3(0.00021361729352606) M4(0.000199392735974453)	—	—	—	—	—	—
PZE-108106212	8	159097469	0.4375	A	C	GRMZM2G060723 GRMZM2G129154 GRMZM2G061403 GRMZM2G467069	108.221 78.35 1.698 89.105	C3H(TF) GRAS(TF) endo- -beta-glucanase hexokinase-3	M3(0.000289515868902456) M4(0.000289515868902456)	—	—	—	—	—	—	—	—	—	—	—	—	—	—	—	—	M3(0.000437770586093102)	—	—	—	—	—	—	—	—	—	—
PZE-109005678	9	6212040	0.09375	G	A	GRMZM2G456187 GRMZM2G329937	44.992 16.227	cell division cycle protein 48 homolog MYB-related(TF) [1,2,3,4]	—	—	—	—	M1(8.05197531916608E-06) M2(2.52511462607508E-05) M3(0.000181429945372258)	—	—	M1(3.43922744483783E-05) M2(7.08580081855057E-05)	M1(4.96238683508237E-06) M2(7.45469885083265E-05)	M1(1.75635542374278E-05) M2(0.000127239094249176)	M1(6.87389664394066E-06)	M1(9.31432161068001E-05) M2(9.35815719570844E-05)	—	M1(8.87869473559274E-05)	M1(5.12334586696254E-05) M2(6.59505777500222E-05)	M1(7.35433185207278E-06)	M1(1.98400136442131E-06)	—	—	—	—	M1(0.000186126344222814) M2(5.91651957553277E-05)	—	—	M1(4.20906849012954E-06) M2(8.4841765474633E-06) M3(9.46724047630412E-05) M4(9.46724047630412E-05)	M1(4.67070235300281E-06) M2(6.4864867686769E-06) M3(8.67453686235837E-05) M4(7.62387663989493E-05)	M1(9.06505801751696E-05) M2(1.33367371702864E-05)	M1(4.60248576395556E-05) M2(8.16973725056486E-06) M3(9.33453842655201E-05) M4(9.33453842655201E-05)
SYN33022	9	80446419	0.0645833	A	G	GRMZM2G361740	73.639	MYB-related(TF) [1,2,3,4]	—	—	M2(0.000211632450786047)	—	—	—	—	—	—	—	—	—	—	—	—	—	—	—	—	—	—	—	—	—	—	—	—	—
PZE-109056858	9	94767225	0.06875	G	A	GRMZM2G092975	22.565	proteasome subunit beta type	—	M1(0.000132011298645172) M2(3.54706010564198E-05)	M1(1.71720779520347E-05) M2(0.000205869002690523)	M1(6.41761114301462E-06) M2(6.70932774282852E-05)	—	—	—	—	—	—	—	—	—	—	—	—	—	—	—	—	—	—	—	—	—	—	—	—
PZE-110016300	10	16648717	0.08125	T	C	GRMZM2G091881 GRMZM2G130127 GRMZM2G091819	117.92 6.427 128.039	bHLH(TF) [5,6] TCP(TF) flavin monooxygenase [29,30]	M1(0.000148581474695166) M2(9.08415419016747E-08)	M1(7.00448841764383E-05) M2(5.4822189850713E-08)	M1(3.84175057491419E-05) M2(1.00250948400874E-06)	M1(4.34432443576237E-05) M2(1.47841841821982E-07)	—	—	—	—	—	—	—	—	M1(4.3213776843587E-06) M2(0.000128861589227855)	—	—	—	—	M1(0.00005817813160125) M2(1.90530162735852E-06)	—	M1(0.000107849598098537) M2(3.64873901822676E-05)	M1(0.000047707325209156) M2(3.01211480238145E-05)	M2(0.00012640369557199)	M1(7.82110529337456E-05) M2(0.00016422269574365)	M1(5.54714963087822E-06) M2(7.20911194519166E-05)	—	—	—	—
PZE-110016362	10	16797243	0.0770833	C	A	GRMZM2G361149	30.497	—	—	M1(1.30710614760934E-06) M2(0.000143924383024038)	M2(0.000189940666907788)	—	—	—	—	—	—	—	—	—	—	—	—	—	—	—	—	—	—	—	—	—	—	—	—	—
PZE-110027427	10	45935287	0.0875	G	A	GRMZM2G091774	120.849	flavonoid 7-o-methyltransferase	—	—	—	—	—	—	—	—	—	—	—	—	M3(0.000313379856774372)	M4(0.000376999434261085)	M4(0.000176725725590828)	M4(0.000266338858868919)	—	—	M3(0.000136550980726314) M4(0.000201541128013914)	M3(0.000420729575045705) M4(0.000420729575045705)	—	—	—	—	—	—	—	—
PZE-110027730	10	46537198	0.0854167	T	C	GRMZM2G490338	119.686	—	—	M3(0.000114844666760855) M4(0.000205178133807043)	M3(2.52023277116781E-05) M4(2.27809046869909E-05)	M3(0.000140419190594934) M4(0.000140419190594934)	M3(4.75020241230398E-06) M4(3.52167529130402E-06)	M3(6.80595110005017E-06) M4(6.80595110005017E-06)	M3(3.87350795540845E-05) M4(6.45200968025099E-05)	M3(5.93797909700598E-06) M4(5.20986799809594E-06)	M3(2.38468061802844E-06) M4(3.7885880898015E-06)	M3(9.80612431464342E-06) M4(1.75319123590628E-05)	M3(5.96500942165322E-06) M4(5.25842517488089E-06)	M3(3.58332339722371E-06) M4(5.65368013845281E-06)	M3(8.29298539665765E-06) M4(1.49418683050496E-05)	M3(5.43397719581636E-06) M4(9.58561916636011E-06)	M3(2.94365496755987E-06) M4(4.50925440701527E-06)	M3(4.63243416758668E-06) M4(7.97688181622925E-06)	M3(7.58920154899679E-06) M4(7.58920154899679E-06)	M3(5.94178259463008E-05) M4(8.23338218167831E-05)	M3(4.34167837317785E-06) M4(1.17953977763858E-05)	M3(1.39614020149171E-05) M4(1.39614020149171E-05)	M3(8.82194662914397E-06) M4(1.53688053148041E-05)	M3(3.12780883363449E-05) M4(2.73632426639898E-05)	M3(0.000093193384457836) M4(0.000093193384457836)	M3(0.000012774985069081) M4(2.20295684651668E-05)	M3(4.6121263493842E-06) M4(4.6121263493842E-06)	M3(4.61013395462609E-06) M4(0.000003496283470501)	M3(0.000010338184484518) M4(0.000010338184484518)	M3(5.01745306234399E-06) M4(5.01745306234399E-06)
PZE-110027802	10	46789818	0.24375	G	A	GRMZM2G371345	4.174	V-type PPase H+ pump [28]	—	—	—	—	—	—	—	—	—	—	—	—	—	—	—	—	—	—	M3(0.000237424564316353)	—	—	—	—	—	—	—	—	—
PZE-110027837	10	46972271	0.304167	C	T	GRMZM2G076128	7.542	gins complex protein	—	—	—	—	M3(0.000200527136925112) M4(0.00014518878690717)	—	—	—	—	—	—	—	—	—	—	—	—	—	—	—	—	—	—	—	—	—	—	—
PZE-110027842	10	46972530	0.314583	T	C	GRMZM2G076128	7.801	gins complex protein	—	—	—	—	M4(0.000161559686941048)	—	—	—	—	—	M4(0.000190308497406454)	—	—	—	—	—	—	—	M3(0.000283405315154165)	—	—	—	—	—	—	—	—	—
PZE-110027845	10	46972881	0.26875	T	C	GRMZM2G076128	8.152	gins complex protein	—	—	M4(0.000384053161088594)	—	M3(0.000158909560086452) M4(9.71117872156737E-05)	—	—	M3(0.000238738033155344) M4(0.000211926401588655)	M3(0.000130748932722227) M4(0.000145070385762422)	—	M3(0.00020759821372957) M4(0.000151878899435532)	M3(0.000184252461483518) M4(0.000206717103013138)	—	M3(0.000269473188695793) M4(0.000405024380362049)	M3(0.00010299114417) M4(0.000125701327333983)	M3(0.000207534616467225)	M3(0.000248200043522819) M4(0.000248200043522819)	—	M3(0.000121262645420753) M4(0.000195412966793435)	M3(0.00041688531501078) M4(0.00041688531501078)	—	—	—	—	—	M3(9.43747386741171E-05) M4(5.94323178076678E-05)	—	—
PZE-110027948	10	47161589	0.233333	C	T	AC208827.3_FGT001	74.63	probable LRR receptor-like protein kinase at5g49770-like	—	—	—	—	M3(0.000184127927311847) M4(0.000133031247362174)	—	—	M4(0.000244751970374515)	M3(0.000131821098908864) M4(0.000173225556884783)	—	—	—	—	—	M3(9.08817378109329E-05) M4(0.000116197158089249)	—	M3(0.000298511847066234) M4(0.000298511847066234)	—	M3(0.000166096666377332) M4(0.000287698955510974)	—	—	—	—	—	M3(0.000100507601826848) M4(0.000100507601826848)	M3(6.35771883282264E-05) M4(4.84746587245143E-05)	—	M3(7.75130610035899E-05) M4(7.75130610035899E-05)
PZE-110028174	10	47704386	0.0875	G	A	GRMZM2G447071	38.767	pan domain-containing protein at5g03700-like	—	—	M3(0.000159509504491952) M4(0.000162754619643006)	—	M3(6.61281866133675E-05) M4(6.72058935898208E-05)	M3(8.84932798092779E-05) M4(8.84932798092779E-05)	M3(0.000249863493984648) M4(0.00024402627667875)	M3(7.75141737429086E-05) M4(8.30226914670188E-05)	M4(0.000110777595845624)	M4(0.000211751911107687)	M3(0.000207999313276472) M4(0.000199430419232528)	M4(0.00014406696066883)	M3(0.00027263487215519) M4(0.000207224799459866)	M3(0.000295033003114763) M4(0.000208648012010314)	M3(0.000141717987046573) M4(9.55272279247351E-05)	M4(0.000149257143038463)	M3(0.000199711320848904) M4(0.000199711320848904)	—	M3(0.000111273881774497) M4(7.65693436101528E-05)	M3(0.000218941556756266) M4(0.000218941556756266)	M4(0.000193257852557297)	—	—	—	M3(4.13624990552102E-05) M4(4.13624990552102E-05)	M3(8.58213339588885E-05) M4(8.85124716356862E-05)	—	M3(0.000055325700368025) M4(0.000055325700368025)
PZE-110031865	10	58513742	0.291667	T	C	GRMZM2G178817	60.001	germin-like protein	—	M3(0.000232115301038091) M4(0.000343530516668646)	—	—	—	—	—	—	—	—	—	—	—	—	—	—	—	—	—	—	—	M3(0.000361270951481567) M4(0.000323096945444765)	—	—	—	—	—	—
PZE-110042237	10	80525281	0.0645833	G	A	GRMZM2G446895	61.693	heat repeat-containing protein 6	—	—	—	—	—	—	—	—	—	—	—	—	—	—	—	—	—	M1(0.000196234350583798) M2(0.000157364130651584)	—	—	—	—	—	—	—	—	—	—
PZE-110048083	10	90137704	0.247917	C	T	GRMZM2G405584 GRMZM2G132093	2.57 62.812	nadh-plastoquinone oxidoreductase subunit 5 glutathione-S-transferase (GST) [31,32]	—	—	—	—	—	—	—	—	—	—	—	—	—	—	—	—	M3(0.000300722498752679) M4(0.000300722498752679)	—	—	—	—	—	M3(0.000389544148313569) M4(0.000389544148313569)	—	—	—	—	—
SYNGENTA14972	10	138496646	0.114583	T	C	GRMZM5G822829 AF466202.2_FGP007 GRMZM5G884600 AF466202.2_FGP001	25.574 0 110.356 63.941	bHLH(TF) [5,6] tpa: rna recognition motif containing family protein glutathione peroxidase (GP) [33] NADP-malic enzyme [13]	—	—	—	—	—	—	—	—	—	—	—	—	—	—	—	—	—	—	—	—	—	—	—	—	—	M1(8.28665484767109E-05) M2(8.99960905212176E-05)	—	—
Note
*	M1: Q10 + K using GenABEL; M2: Q10 + K + Admixture using GenABEL; M3: Q10 + K using GAPIT; M4: Q10 + K + Admixture using GAPIT
**	P value of GWA signal
***	All FDR-corrected SNP associations are in bold
References
1	Abe H, Yamaguchi-Shinozaki K, Urao T, Iwasaki T, Hosokawa D, Shinozaki K: Role of Arabidopsis MYC and MYB homologs in drought- and abscisic acid-regulated gene expression. The Plant Cell 1997, 9:1859–1868.
2	Schaffer R, Ramsay N, Samach A, Corden S, Putterill J, Carré IA, Coupland G: The late elongated hypocotyl mutation of Arabidopsis disrupts circadian rhythms and the photoperiodic control of flowering. Cell 1998, 93:1219–1229.
3	Ding Z, Li S, An X, Liu X, Qin H, Wang D: Transgenic expression of MYB15 confers enhanced sensitivity to abscisic acid and improved drought tolerance in Arabidopsis thaliana. J Genet Genomics 2009, 36:17–29.
4	Su Z, Ma X, Guo H, Sukiran NL, Guo B, Assmann SM, Ma H: Flower development under drought stress: morphological and transcriptomic analyses reveal acute responses and long-term acclimation in Arabidopsis. Plant Cell 2013, 25:3785–3807.
5	Abe H, Urao T, Ito T, Seki M, Shinozaki K, Yamaguchi-Shinozaki K: Arabidopsis AtMYC2 (bHLH) and AtMYB2 (MYB) function as transcriptional activators in abscisic acid signaling. The Plant Cell 2003, 15:63–78.
6	Seo JS, Joo J, Kim MJ, Kim YK, Nahm BH, Song SI, Cheong JJ, Lee JS, Kim JK, Choi YD: OsbHLH148, a basic helix-loop-helix protein, interacts with OsJAZ proteins in a jasmonate signaling pathway leading to drought tolerance in rice. Plant J 2011, 65:907–921.
7	Li WX, Oono Y, Zhu J, He XJ, Wu JM, Iida K, Lu XY, Cui X, Jin H, Zhu JK: The Arabidopsis NFYA5 transcription factor is regulated transcriptionally and posttranscriptionally to promote drought resistance. The Plant Cell 2008, 20:2238–2251.
8	Gao SQ, Chen M, Xu ZS, Zhao CP, Li LC, Xu HJ, Tang YM, Zhao X, Ma YZ: The soybean GmbZIP1 transcription factor enhances multiple abiotic stress tolerances in transgenic plants. Plant Molecular Biology 2011, 75:537–553.
9	Tran LS, Nakashima K, Sakuma Y, Osakabe Y, Qin F, Simpson SD, Maruyama K, Fujita Y, Shinozaki K, Yamaguchi-Shinozaki K: Co-expression of the stress-inducible zinc finger homeodomain ZFHD1 and NAC transcription factors enhances expression of the ERD1 gene in Arabidopsis. Plant J 2007, 49:46–63.
10	Zhu J-K. Salt and drought signal transduction in plants. Annu Rev Plant Biol 2002, 53:247–273.
11	Hong Y, Zhang W, Wang X. Phospholipase D and phosphatidic acid signalling in plant response to drought and salinity. Plant Cell Environ 2010, 33:627–635.
12	Iuchi S, Kobayashi M, Taji T, Naramoto M, Seki M, Kato T, Tabata S, Kakubari Y, Yamaguchi-Shinozaki K, Shinozaki K: Regulation of drought tolerance by gene manipulation of 9-cis-epoxycarotenoid dioxygenase, a key enzyme in abscisic acid biosynthesis in Arabidopsis. Plant J 2001, 27:325–333.
13	Laporte MM, Shen B, Tarczynski MC. Engineering for drought avoidance: expression of maize NADP-malic enzyme in tobacco results in altered stomatal function. J Exp Bot 2002, 53:699–705.
14	Lu Y, Li Y, Zhang J, Xiao Y, Yue Y, Duan L, Zhang M, Li Z: Overexpression of Arabidopsis molybdenum cofactor sulfurase gene confers drought tolerance in maize (Zea mays L.). PLoS One 2013, 8:e52126.
15	Ren X, Chen Z, Liu Y, Zhang H, Zhang M, Liu Q, Hong X, Zhu JK, Gong Z: ABO3, a WRKY transcription factor, mediates plant responses to abscisic acid and drought tolerance in Arabidopsis. Plant J 2010, 63:417–429.
16	Wu L, Zhang Z, Zhang H, Wang XC, Huang R: Transcriptional modulation of ethylene response factor protein JERF3 in the oxidative stress response enhances tolerance of tobacco seedlings to salt, drought, and freezing. Plant Physiol 2008, 148:1953–1963.
17	Huang XY, Chao DY, Gao JP, Zhu MZ, Shi M, Lin HX: A previously unknown zinc finger protein, DST, regulates drought and salt tolerance in rice via stomatal aperture control. Genes Dev 2009; 23:1805–1817.
18	Ning J, Li X, Hicks LM, Xiong L: A Raf-like MAPKKK gene DSM1 mediates drought resistance through reactive oxygen species scavenging in rice. Plant Physiol 2010, 152:876–890.
19	Hu H, Dai M, Yao J, Xiao B, Li X, Zhang Q, and Xiong L: Overexpressing a NAM, ATAF, and CUC (NAC) transcription factor enhances drought resistance and salt tolerance in rice. Proc Natl Acad Sci USA 2006, 35:12987–12992.
20	Jeong JS, Kim YS, Baek KH, Jung H, Ha SH, Do Choi Y, Kim M, Reuzeau C, Kim JK: Root-specific expression of OsNAC10 improves drought tolerance and grain yield in rice under field drought conditions. Plant Physiol 2010, 153:185–197.
21	Pandey N, Ranjan A, Pant P, Tripathi RK, Ateek F, Pandley HP, Patre UV, Sawant SV: CAMTA1 regulates drought responses in Arabidopsis thaliana. BMC Genomics 2013, 14:216.
22	Pei ZM, Murata Y, Benning G, Thomine S, Klusener B, Allen GJ, Grill E, Schroeder JI: Calcium channels activated by hydrogen peroxide mediate abscisic acid signaling in guard cells. Nat 2000, 406:731–734.
23	Chen YL, Huang R, Xiao YM, Lu P, Chen J, Wang XC. Extracellular calmodulin-induced stomatal closure is mediated by heterotrimeric G protein and H2O2. Plant Physiol 2004, 136:4096–4103.
24	Dong QL, Wang CR, Liu DD, Hu DG, Fang MJ, You CX, Yao YX, Hao YJ: MdVHA-A encodes an apple subunit A of vacuolar H+-ATPase and enhances drought tolerance in transgenic tobacco seedlings. Plant Physiol 2013, 170:601–609.
25	Ratcliffe OJ, Riechmann JL: Arabidopsis transcription factors and the regulation of flowering time: a genomic perspective. Curr Issues Mol Biol 2002, 4:77–91.
26	Chinnusamy V, Gong Z, Zhu JK: Abscisic acid-mediated epigenetic processes in plant development and stress responses. J Integr Plant Biol 2010, 50:1187–1195.
27	Wang WS, Pan YJ, Zhao XQ, Dwivedi D, Zhu LH, Ali J, Fu BY, Li ZK: Drought-induced site-specific DNA methylation and its association with drought tolerance in rice (Oryza sativa L.). J Exp Bot 2010, 62:1951–1960.
28	Pasapula V, Shen G, Kuppu S, Paez-Valencia J, Mendoza M, Hou P, Chen J, Qiu X, Zhu L, Zhang X, Auld D, Blumwald E, Zhang H, Gaxiola R, Payton P. Expression of an Arabidopsis vacuolar H+-pyrophosphatase gene (AVP1) in cotton improves drought- and salt tolerance and increases fibre yield in the field conditions. Plant Biotechnol J 2011, 9:88–99.
29	Cheng Y, Dai X, Zhao Y: Auxin biosynthesis by the YUCCA flavin monooxygenases controls the formation of floral organs and vascular tissues in Arabidopsis. Genes Dev 2006, 20:1790–1799.
30	Lee M, Jung JH, Han DY, Seo PJ, Park WJ, Park CM: Activation of a flavin monooxygenase gene YUCCA7 enhances drought resistance in Arabidopsis. Planta 2012, 235:923–938.
31	Marrs KA: The functions and regulation of glutathione S-transferases in plants. Annu Rev Plant Physiol Plant Mol Biol 1996, 47:127–158.
32	Chen JH, Jiang HW, Hsieh EJ, Chen HY, Chien CT, Hsieh HL, Lin TP: Drought and salt stress tolerance of an Arabidopsis glutathione S-transferase U17 knockout mutant are attributed to the combined effect of glutathione and abscisic acid. Plant Physiol 2012, 158:340–351.
33	Miao Y, Lv D, Wang P, Wang XC, Chen J, Miao C, Song CP: An Arabidopsis glutathione peroxidase functions as both a redox transducer and a scavenger in abscisic acid and drought stress responses. The Plant Cell 2006, 18:2749–2766.
